# Supplementary material for: Developing New Oligo Probes to Distinguish Specific Chromosomal Segments and the A, B, D Genomes of Wheat (Triticum aestivum L.) Using ND-FISH
Source: Front Plant Sci. 2018 Jul 26;9:1104. doi: 10.3389/fpls.2018.01104 (PMC6070686; doi:10.3389/fpls.2018.01104)
Supplement: TABLE S1 — Information of the new oligo probes. [file Table_1.XLSX]

## Sheet: Probe sequences and consensus s
Supplementary Table 1. Information of the new oligo probes
Probe name	Probe sequences and fluorochrome label	Legnth of oligo probes (bp)	Dosage used for each slide (ng/slide)	Hybridization time	Consensus sequences used for designing probes	Length of consensus sequences (bp)
Oligo-1AS	6-FAM-5'AAAAACGCATGTCTTTAGCATTCAAAAAATGAAAAACGGTTTTTCTTGTTAAACAA3'	56	26.7	2h	GAAAAACGCATGTCTTTAGCATTCAAAAAATGAAAAACGGTTTTTCTTGTTAAACAAGTTGGAACCTCGCTTTGGCAACATTGTTTGCCATCACAAGACGGAGGCATGCGCCAAATTTGGGCATATTATCAGAAACTATTCATCGGATGCGGCCATATCATTGCTAGTTTGGCTTGAAAGCCATGAATCTTCGTTCATGGTAGGTCGTTTTTGAGAACACTTTTTCAAGAAAACATCCGTATTGCAAGTTTAGTATTTTTGCTAGTTGGTAGGCCACATTTGATGATGTGACGCGGAGGTCTCCCATTTTTTTGATTTTTTTTGAATTTTTTATGGTGTTTTCAAAAACCGGCCGATTTCGTCGCGGCGGCCGTCCGTGGCTAGGGTTTGAGCCGTGCC…	663
Oligo-1AL	6-FAM-5'TTCATTTTTACTCAACTCAAACTATGGCACATACCAGGTACATCCAAA3'	48	28.76	2h	CACGTACACCATCATGACACACGCACACACGTACTCTGGGTGCATACCCGTCACGGTTTATTTCTAACATTCTCCCCGGAAACCGTGACTCGTCGTCGCCGGAGTTGTTGCCGCTCCCGTCATTGTCGTCGTCATGGCCGCCGCAACGGCATCCGTCACGCTTGACGCAGCCTCCATGCTCTTCCTCGGCGACACACGTCGAGCTCCTTCGTCGGCGACACACGCCTGACGTTCCGGCGACATACGCCGTCGATGCCGTCGCGCTCGAACGCTTGACACCACCGCGCCACCGCGCATATCAACGCACGACTGCGCCAACACGGTCGTCGTTTCCCGGCGGCCGCGCCACAGCCGCCGCGGCATACGCCGCCGTGCAGCGCCGCCACGCCGCCGCGCCTT…	929
Oligo-4AL	6-FAM-5'TAACTACATGCATGAATATCCTATCACGCCATGAAGCTAGCTAACCAACTAACC3'	54	11.2	2h
Oligo-5AS	6-FAM-5'AACTTTTTTCAAATTCGATG3'	20	10.92	2h	AACTTTTTTCAAATTCGATG	20
Oligo-5AL	6-FAM-5'ATCTATCTATAGTGATACTCCTTTGTTTGTACTAGTAATTTTGTTTGTACCCTTTC3'	56	30.9	2h	ATGTTTGGAACCGGGTCCGTTCTACTTCCTCCCTCCGTGTACACGGATCTTTTTTCAACCTGATACTAGAGGCGGCACGCAGCGGGGTGATTTCGCGGATTCGCAAGTTTGGAAACGGGCAAAGGCCGCCCATTTGTAACCCTTCTGAAGGTGGAATGTTGTAACGCTTTCCGCTTCCCCCGGCCCTCTTTTAGTGCACGCTCTCTGTTATATTAATGGTTACCCATTTAGATTTTGATTTTTCACAAGATCTGCCAAATATATGATTTAAGGTGGAGTTCATTCGGTTTCTTGACAAGAAAGTGTGCTCTAGCCAAACAAATCAGTGGTGTTGCTTCAAAGCAATGCCGAACCTGGAGAGCCACCCTGGCATCTATCAATGCTACATCATAACTGAAG…	505
Oligo-7AL	6-FAM-5'CCTTCTCCATCATTGGTGCCATGACGGAGATGTTCTTATCAATGTAAGAGACC3'	53	29.4	2h	TAGCAACTCGAATAAATTATCAAAGAAACGAGACACACTTTGTTGGTATAGGCATGAATGTGTAACAAAGTGGGTTGTCCTTGTCTCTCAGCCGTTTGTAGCCGCAACTTACCGAGGCACCAAAGACCAAAACCAGCTTTACCACGCACCCTGACATACAAGCACTGCCATGAAACCTTCTCCATCATTGGTGCCATGACGGAGATGTTCTTATCAATGTAAGAGACCATGGACATCGTCAGTTGCTTAAGCGAGGGGGCGACAATGTCGACATTGCGCATCCATTTATTCTCCACGACAAGCTCGTGCAGCGACGCGGAGTGGACCATGCAGTGGAGGAGCAGTGCATTCAGGTCGACCATGCAGCCCGACAGGGACAGCGTCTCGAGCACGGGGAAC…	510
Oligo-2BS	6-FAM-5'GCGTGGCCAGCCACGGCGGAACCAACCCAATCTCGCAAAAGCGACCCCATCAC3'	53	29.2	2h	TTTCTACCAAAGAAATCAACACCTCCAATTTTGGAGCCAAGTTCCGGCCCGCTTCAGCCGTCCGATCTCCATTCAACATCAACATACCGGTTCGCGCGGAGTTGGCGATGCACCGCAGCCGTCCAACTGGCATAAAGCGGCCCTCATCCTCGCCACTGCCGCTATTTGAAATCTCCTTTTCCGCCATCGGACACTTCACTATCGGAAGGTCGTAATTCAAGGCCATAATTCCCTTCCAACCCATTCCAGATCCGGACCCCTCAAAGTTCAAAACTTTCCCCATGCAAGCCTGCGTGGCCAGCCACGGCGGAACCAACCCAATCTCGCAAAAGCGACCCCATCACAGGTTTCCACACAAGAACGCCGCCACACGCGCGAACCTGGGGAGAAAACAACAGA…	576
Oligo-3BL	6-FAM-5'GCCTGAAAATTACAACTTTTCGACACCGCCACGTGTAAGCCCGACCCAAACACAACCC3'	58	11.12	1h	GCCTGAAAATTACAACTTTTCGACACCGCCACGTGTAAGCCCGACCCAAACACAACCCGAT	61
Oligo-4BS	6-FAM-5'GGCGGTGGGAGTGTGTTTGTCGCGCCGCAACGCCTTCTCTGTTCCTCTACGCAC3'	54	32.5	2h	TTGAGATGACACCGTCGGAGGAGGGAGAAGCGTCATCAAGACAAGAATCACATTCTATCCGCTCGCGCGTCGAAGTGACAGTTGGTTGAGTGCGAGGTGAAGACGTGAATATGTGGCGGCATAGTTGTGTGTCCGTCGGCGATGGCGGTGGGAGTGTGTTTGTCGCGCCGCAACGCCTTCTCTGTTCCTCTACGCACAAGAGAGAGAAAGGTTTGGTTGGTTAAGTGGGTTCGCAATGGGCTAATAGAGTTAGCCCACTTAAAAAAGTTCTGTCCAATAGGAGCCAACTAAAGCAGTTTAAGTGGGATGGGCTGGTTAGTCCCACTTTACCCCACCTCCACCTGCAGCGTGATAAACCGACCATCTTGCCCGTGGAGGCTTGAGAGAAGAGGTTGTTGC…	562
Oligo-5BS	6-FAM-5'GTAGCAAGCATAGATGCTCTTCCACACGGTTTCTCTCAAGAACCGACCAATGCAGAAAC3'	59	43.84	2h	GTAGCAAGCATAGATGCTCTTCCACACGGTTTCTCTCAAGAACCGACCAATGCAGAAACATCAAGAGGAAAATCACAA	78
Oligo-2DL	6-FAM-5'AAGAGAATTGCTCTGTTAATACGAATCAATGCAACCG3'	37	28	2h	TGTTTTAAGAGAATTGCTCTGTTAATACGAATCAATGCAACCGTTTTAGAAATGCTACTGTCCTATACTTTGTTTTCCATCAAGATAAGGTAGATGCTTCTTTTTGTGGCCGCATGTTTCATCCTCCTTTATTGGCCAGTAATTGTTTCCTTTTTTGCCTCTGTTAAAACAGGGATATCTATTCAACTTGTTGCTATAGCGAACTTAAATGTCACACCGGCGACTTTGCTTGATTTCGGTGCAACTGCATAAAACGAGATTGGATTTCCTATTCGTGTTGGCAGATCCTTATTTTATCTTTGTCGTCTCATGAAAGGTCAGTACAGGCCTTCATCCACATGATTGTGCAGTGTGCTTTGAGATGTTGTGCTACTTGTATTGGTACTGTTTTAAATAAAT…	638
Oligo-3DS	6-FAM-5'CCTCGCGGGGGCGCGTCAGCGCACCCGCTGGGTGTAGCCCCCGAGATTCGGGCCGACTG3'	59	12.72	2h	TTCTTCCTCGCGGGGGCGCGTCAGCGCACCCGCTGGGTGTAGCCCCCGAGATTCGGGCCGACTGCTGAGCAGTCGGGCCGGATCTCCCGGCGACTACTTTGTC	103
Oligo-3D	6-FAM-5'GGCGGTTGACACCATGGCGTGGAGATGGAGATCACCACGAGGACAACCATG3'	51	11.48	2h	AGAACGTCTGACTCATTTTTGCAGGGATTGACCGTGATTTGGTATAGCCCATGAATGTTGCTTGTACATTATTGTTTCATGACCTGCGAGTCATGAGTGCGGCAACCGGCAGGAGCCATATGGTTGTCCCATTATTGTATTAATGACCTGCGTGTCAACATGAGAAGCCATGTAATGTAATTTACTTTCAGTAGCTATTAGTTTGTAATAGCATAGTATCTTATGTAACACTTGGCGGTTGACACCATGGCGTGGAGATGGAGATCACCACGAGGACAACCATGCATGGATATGAAGATCACCATGGGCAGACCGCGCACGTGGAGATGGAGATCACCATGCGCTGTGAAAAGGGGCTATACCATATCACACATATATAAACTGCCTGTGAAAGTTTAT…	556
Oligo-6DS.1	6-FAM-5'TTTTAGCTCCCATTTAACACACCAAACTTTGACTTCCTTTTTCTTTT3'	47	31.6	2h	TAATCTGTTAATTCTTCATGTTGTTGGCCTACATCAGAGGTCCATGCAATACAGATGAATTTGCATCTAACTTTTTGAGGCGGTCAATGGACAGAAATCGGTAAAGAAGGGGGATATACACTTTACGAGCGTGATGGCTTTGTGTCTCATGATATAACTATAACGCCAAAAGATATCTCTTGATTTTCTGAAAGCATGCACCGCAGATGCTCGGCGGGTGCACCATGCTGAAAACCAAAAATGCCTGTTGTATTTCGATTTTTAAATCAGAAGTGTATGTGCCATGCTTCCCTGCTACCTTTTAGCTCCCATTTAACACACCAAACTTTGACTTCCTTTTTCTTTTGACTCTGGTGATGCATTGAGTTTTTAACTGTAAAATTTCATTAAGTTCACACG…	536
Oligo-6DS.2	6-FAM-5'GAAGGGCCCCACATGTCATACTCTCACAGGGGACCATGCCCCACCTGTGTCATCCCC3'	57	30.4	2h	GAAGGGCCCCACATGTCATACTCTCACAGGGGACCATGCCCCACCTGTGTCATCCCCTTTTCCCTCTGTTTTTCTTTTTGTTTATTTCATTTTTCCAGCATATTCCATTTCAGGCAGAGAGCATCTATCCTTTTCAGGCAAGTCCAGTTCTGGACATTCCATTTATGGAAATTTGCCATTTCTGTTTAATTCCATATTAGGCAGGTTCTAACTTAATGCATTTGTGGTTATTTTTCTACTGCAACATAGACATATTATATATGTTTTTGGGGTAGAAAAATCCCACCAATCCAGTGGTTGCATTAGTTTCATCATTTGAGCAAGTTTGCACACATGTCATTTTACATCACATTGCTGTTTTGGCATTTATGTGGATAATTATGCAAATATGATATGTGA…	626
Oligo-7DL	6-FAM-5'CATCATTTAGGTTCTTATCGACACCGAGGCACCCTAAAAGCCTAAGCTTT3'	50	29.2	2h	CATCATTTAGGTTCTTATCGACACCGAGGCACCCTAAAAGCCTAAGCTTTCATCATTTAGGGTTTGTCGATGACTGAGGCACCCTAAAAGCCTAAGCTTT	100
Oligo-440.1	6-FAM-5'CGAGAGGATCGCCGAGGGGTCGGGAGGTTGCCTAGTGTCAAAGGATTCAA3'	50	29.1	2h	ATCCTCTTCTTCCTCTCATGTTCGAGAGGATCGCCGAGGGGTCGGGAGGTTGCCTAGTGTCAAAGGATTCAACAAAACCATGTCTTCATCATTAGGCGAAAGTAACAGGTGCATGATGGTACGAAGCTCTCCAAAGTTATTTTGGAACGGAGTCCTAGATAGGATAATTCGCTTTTTGGTACAAAGTTCAGCAAGAACCTTCCAAATATCGTTATTTGGAAGGCCTTTGCTGAAATTCATACAAAAAGGCAAATTATCCTATCCGGGACACCATTCCAAAATAACTTTGGAGGACTTCGTCATGCCCTGGTTACTTCTGGCTAATGATGAAGCCATGGATTTCTTCAATACTTTGACACTAGGAAATCTCTCTCTCGACCCCTCGGCGATCCTCGACCC…	440
Oligo-440.2	6-FAM-5'CGACCCCTCGGCGATCCTCGACCCCTCGAACCCTCGACGACCCTGGAACCCTCGACCCC3'	59	32.1	2h
Oligo-428	6-FAM-5'AAATGAACTGGCGAGCGGAATCGTTTGGAACACAAAGAACCATGAAACGTGACTCTCTC3'		28.2	2h	TAATAACAAACAGTGCCTCCCTGGAACGCACCACCGCGACTCTCCACAAAAAAGGAACGAGTTGACAAGGAAAACATTTCCATACACAGCGTCAGTAGTGTGCCTGTTGCATTAGCAACACAGTGCCAACTCGGCTTCACTTCCACGCACCTCACAGTGACTCGCCAGAGAAAATGCATGTAACACACGCGTGGACAAACGTGACTCTGGCTAATAACAATACTTGCCTCCGCCGTTTTCACGTCCATTCCTCTCCAAGAGAACGAGTGAGCGGAATCATTTGGAAATACCAAAAGCATACAACCGTGGTAACTTGACTCTGACCAATGCGTTAACATGCTTCCCATGAGTTCATGTCCATGCCTCTCCAAATGAACTGGCGAGCGGAATCGTTTGGAA…	428
Oligo-42	6-FAM-5'CTCGCTCGCCCAGCTGCTGCTACTCCGGCTCTCGCTCGATCG3'	42	27.04	1h	CTCGCTCGCCCAGCTGCTGCTACTCCGGCTCTCGCTCGATCG	42
Oligo-18	6-FAM-5'GTAGCAGTAGCAGTAGTA3'	18	10.4	1h	GTAGCAGTAGCAGTAGTA	18
Oligo-37	6-FAM-5'CTATATGATGAATTGCTATGAGCTGCTCCTGCTGCTG3'	37	11.48	1h	CTATATGATGAATTGCTATGAGCTGCTCCTGCTGCTG	37
Oligo-107	6-FAM-5'ATTTCAGTACTGAAATACAACACCACGATGACCCGACTAGTTCTATATCACTAA3'	54	10.76	1h	ATTTCAGTACTGAAATACAACACCACGATGACCCGACTAGTTCTATATCACTAATTTCGGTACTAAAATTCAGTATTGCGATTATCCATCTTAATATTTCAATACTG	107
Oligo-44	6-FAM-5'TAGCTCTACAAGCTAGTTCAAATAATTTTACACTAGAGTTGAAC3'	44	10.68	1h	TAGCTCTACAAGCTAGTTCAAATAATTTTACACTAGAGTTGAAC	44
Oligo-60	6-FAM-5'CCTCTCCCTCTTCTCCATTGCAAAACCACCCCCTCTCCTCTCCATCATCTCCATT3'	55	12.6	1h	CCTCTCCCTCTTCTCCATTGCAAAACCACCCCCTCTCCTCTCCATCATCTCCATTACAAA	60
Oligo-45	6-FAM-5'CGGCCGCTCCGCGCGTCGCCATCGGTTGGTCACCTCATCACCACT3'	45	12.36	1h	CGGCCGCTCCGCGCGTCGCCATCGGTTGGTCACCTCATCACCACT	45
Oligo-119	6-FAM-5'ATTTTGAGCTAGCTAAGCATATTAAGTCATTTTGGAGCAAAAAAATGCTAAGTATAGGT3'	59	11	1h	ATTTTGAGCTAGCTAAGCATATTAAGTCATTTTGGAGCAAAAAAATGCTAAGTATAGGTCATTTTAGAGCTATCCTAGGTTAAATAGGTCATTTTCGAGCTAAGTAAAGTTATTATGTA	119
Oligo-D	6-FAM-5'TACGGGTGCCAAACGAGTGTCTGAAAGACTCCTCGAGAGGAAAATGCGAA3'	50	21.84	2h	GCCAAACGAGTGTCTGAAAGACTCCTCGAGCGGAAAATGCAGAATAATAATACGGGTGCCAAACGAGTGTCTGAAAGACTCCTCGAGAGGAAAATGCGAA	100
Oligo-B	5'GGTTCAGGAATAGCCTCAGGAATTGGCTCAATT3'-Tamra	33	23.6	2h	GGTTCAGGAATAGCCTCAGGAATTGGCTCAATT	33
